# Supplementary material for: Cytokinesis D is Mediated by Cortical Flow of Dividing Cells Instead of Chemotaxis
Source: Cells. 2019 May 17;8(5):473. doi: 10.3390/cells8050473 (PMC6562445; doi:10.3390/cells8050473)
Supplement: Supplementary file 1 [file cells-08-00473-s001.zip]

Archive with 18 entries (15 files):
- Supplementary movies/
- Supplementary movies/Supplementary Movie 7.mov
- __MACOSX/
- __MACOSX/Supplementary movies/
- __MACOSX/Supplementary movies/._Supplementary Movie 7.mov
- Supplementary movies/Supplementary Movie 6.mov
- __MACOSX/Supplementary movies/._Supplementary Movie 6.mov
- Supplementary movies/Supplementary Movie 4.mov
- __MACOSX/Supplementary movies/._Supplementary Movie 4.mov
- Supplementary movies/Supplementary Movie 5.mov
- __MACOSX/Supplementary movies/._Supplementary Movie 5.mov
- Supplementary movies/Supplementary Movie 1.mov
- __MACOSX/Supplementary movies/._Supplementary Movie 1.mov
- Supplementary movies/Supplementary Movie 2.mov
- __MACOSX/Supplementary movies/._Supplementary Movie 2.mov
- Supplementary movies/Supplementary Movie 3.mov
- __MACOSX/Supplementary movies/._Supplementary Movie 3.mov
- __MACOSX/._Supplementary movies
